# Supplementary material for: NR4A1 deletion promotes pro-angiogenic polarization of macrophages derived from classical monocytes in a mouse model of neovascular age-related macular degeneration
Source: J Neuroinflammation. 2023 Oct 19;20:238. doi: 10.1186/s12974-023-02928-1 (PMC10588116; doi:10.1186/s12974-023-02928-1)
Supplement: Supplementary file 3 — Additional file 3: Table S1. Differential RNA expression for each cluster from all cells. Avg_log2FC = log2 fold change, pct.1 = percent of cells in cluster that express the gene, pc.2 = percent of all other cells that express the gene, p_val_adj = adjusted p-value for multiple comparisons, delta.pct = difference between pct.1 and pct.2. exp_”cluster” = average expression of the gene in the cluster, exp_world = average expression of the gene in all other cells. [file 12974_2023_2928_MOESM3_ESM.xlsx]

## Sheet: Mac-3
gene

## Sheet: B-cell
gene

## Sheet: Microglia
gene

## Sheet: NK-cell
gene

## Sheet: T-cell
gene

## Sheet: C-Mono
gene

## Sheet: Proliferating
gene

## Sheet: DC-2
gene

## Sheet: Mac-DC
gene

## Sheet: PMN
gene

[truncated: 9 more sheets: Mac-4, NC-Mono, DC-1, B-T-doublet, Mac-5, Mac-2, Mac-1, RPE_fibroblast, baso-mast]
