# Supplementary material for: NR4A1 deletion promotes pro-angiogenic polarization of macrophages derived from classical monocytes in a mouse model of neovascular age-related macular degeneration
Source: J Neuroinflammation. 2023 Oct 19;20:238. doi: 10.1186/s12974-023-02928-1 (PMC10588116; doi:10.1186/s12974-023-02928-1)
Supplement: Supplementary file 5 — Additional file 5: Table S3. Differential RNA expression for each cluster from mononuclear phagocytes. Avg_log2FC = log2 fold change, pct.1 = percent of cells in cluster that express the gene, pc.2 = percent of all other cells that express the gene, p_val_adj = adjusted p-value for multiple comparisons, delta.pct = difference between pct.1 and pct.2. exp_”cluster” = average expression of the gene in the cluster, exp_world = average expression of the gene in all other cells. [file 12974_2023_2928_MOESM5_ESM.xlsx]

## Sheet: MDM-A
gene

## Sheet: Microglia
gene

## Sheet: MAC-A
gene

## Sheet: C-Mono
gene

## Sheet: pDC
gene

## Sheet: cDC-2
gene

## Sheet: T-cell
gene

## Sheet: cDC-1
gene

## Sheet: MAC-C
gene

## Sheet: MAC-D
gene

[truncated: 8 more sheets: NC-Mono, B-cell, migDC, MDM-B, Microglia-like-2, Retina, Microglia-like-1, MAC-B]
