# Supplementary material for: NR4A1 deletion promotes pro-angiogenic polarization of macrophages derived from classical monocytes in a mouse model of neovascular age-related macular degeneration
Source: J Neuroinflammation. 2023 Oct 19;20:238. doi: 10.1186/s12974-023-02928-1 (PMC10588116; doi:10.1186/s12974-023-02928-1)
Supplement: Supplementary file 8 — Additional file 8: Table S6. ADT antibodies. ADT antibodies. [file 12974_2023_2928_MOESM8_ESM.xlsx]

## Sheet: Sheet1
Target protein	Biolegend Product number
CD102	105613
CD103	121437
CD106	105725
CD107a	121635
CD115	135533
CD11a	101125
CD11b	101265
CD11c	117355
CD120b	113407
CD124	144809
CD127	135045
CD137	106111
CD138	142532
CD14	123333
CD140a	135917
CD163	155303
CD169	142425
CD170	155513
CD172a	144033
CD178	106613
CD184	146520
CD186	151125
CD19	115559
CD192	150625
CD193	144523
CD196	129825
CD200r3	142209
CD204	154703
CD215	153507
CD23	101635
CD253	109317
CD274	153604
CD279	109123
CD3	100251
CD300lg	147105
CD301b	146817
CD309	136415
CD31	102437
CD317	127027
CD339	130915
CD34	128619
CD357	126319
CD36	102621
CD4	100569
CD40	124633
CD43	143211
CD45	103159
CD47	127535
CD54	116127
CD55	131809
CD61	104327
CD62L	104451
CD64	139325
CD68	137031
CD71	113824
CD74	151009
CD80	104745
CD86	105047
CD88	135817
CD8a	100773
CD90.2	105345
CD95	152614
Cx3cr1	149041
Dll1	128315
F4/80	123153
Fceria	134333
Fr-b	153307
i-a/i-e	107653
il-23r	150909
Jaml	128507
Ly108	134611
Ly6c	128047
Ly6g	127655
Mac-2	125421
Mr1	361111
Nk-1.1	108755
Notch 1	130617
Notch 4	128415
P2Ry12	848009
P2X7R	148711
Podoplanin	127427
SiglecH	129615
Tigit	142115
Tim4	130011
Vista	150217
